# Supplementary material for: The causal relationship between obstructive sleep apnea and otitis media: a bidirectional Mendelian randomization study
Source: Exp Biol Med (Maywood). 2025 Nov 13;250:10540. doi: 10.3389/ebm.2025.10540 (PMC12658985; doi:10.3389/ebm.2025.10540)
Supplement: Supplementary file 1 [file Table2.xlsx]

## Sheet: summary
Subtype	SNP	N	R2	F
Chronic suppurative otitis media	rs61759161	2669029	2.19092e-05	58.4775
	rs7529548	2669029	1.36942e-05	36.5506
	rs112041806	206533	0.000101367	20.9375
	rs12061733	206533	0.000101317	20.9272
	rs17323117	206533	9.92355e-05	20.4972
	rs35666881	206533	0.000103882	21.4571
	rs117486723	206533	9.65392e-05	19.9403
	rs10961321	206533	9.87858e-05	20.4043
	rs74742299	206533	9.86317e-05	20.3725
	rs77661504	206533	0.000100483	20.755
	rs73628733	206533	0.000110032	22.7276
	rs792600	206533	9.76219e-05	20.1639
	rs12874556	206533	9.66205e-05	19.9571
	rs150380156	206533	0.000101477	20.9603
	rs12929072	206533	9.67071e-05	19.9749
	rs2215048	206533	9.57505e-05	19.7773
	rs73053732	206533	0.00010964	22.6465
	rs79661742	206533	0.000102983	21.2714
	rs12978559	206533	0.000104701	21.6262
suppurative and unspecified otitis media	rs61759161	2669029	2.19092e-05	58.4775
	rs7529548	2669029	1.36942e-05	36.5506
	rs76523968	213184	9.69306e-05	20.6659
	rs3956015	213184	9.42391e-05	20.092
	rs374904	213184	9.21799e-05	19.6529
	rs10211475	213184	0.000108347	23.1001
	rs7594890	213184	9.83282e-05	20.9639
	rs10172917	213184	9.33313e-05	19.8984
	rs140250241	213184	9.31496e-05	19.8597
	rs13097834	213184	9.20312e-05	19.6212
	rs78160707	213184	0.000111584	23.7903
	rs11921566	213184	9.21862e-05	19.6543
	rs34945976	213184	0.000114863	24.4896
	rs116064001	213184	9.99967e-05	21.3196
	rs74691541	213184	9.8167e-05	20.9295
	rs146870400	213184	9.16914e-05	19.5487
	rs114947103	213184	0.000103017	21.9637
	rs10486772	213184	9.26654e-05	19.7564
	rs35034831	213184	0.000113203	24.1356
	rs111983694	213184	9.36985e-05	19.9767
	rs59148114	213184	9.64928e-05	20.5725
	rs75260511	213184	9.3372e-05	19.9071
	rs28810992	213184	0.000100078	21.337
	rs11792069	213184	9.16763e-05	19.5455
	rs12814097	213184	0.000104814	22.3469
	rs61932630	213184	0.000116467	24.8316
	rs550394133	213184	9.15654e-05	19.5219
	rs118158839	213184	9.61495e-05	20.4993
	rs144886081	213184	9.28775e-05	19.8016
	rs116957410	213184	0.00010046	21.4184
	rs991393	213184	0.000135501	28.8904
	rs35819969	213184	0.000127649	27.2159
	rs154899	213184	0.000125613	26.7818
	rs113737854	213184	0.000116486	24.8355
	rs79876709	213184	9.87842e-05	21.0611
Acute suppurative otitis media	rs61759161	2669029	2.19092e-05	58.4775
	rs7529548	2669029	1.36942e-05	36.5506
	rs6658554	211171	0.000120841	25.521
	rs12741222	211171	0.000101235	21.38
	rs181726907	211171	0.000106486	22.489
	rs6765837	211171	0.000110283	23.2909
	rs116240632	211171	9.50779e-05	20.0794
	rs75152935	211171	9.95141e-05	21.0164
	rs6554435	211171	0.000104858	22.1451
	rs6821106	211171	9.71935e-05	20.5263
	rs148564520	211171	0.000101767	21.4923
	rs72993409	211171	0.000102954	21.7429
	rs138544810	211171	9.35622e-05	19.7593
	rs59148114	211171	9.26622e-05	19.5692
	rs10869028	211171	0.000109799	23.1887
	rs55749847	211171	0.000125645	26.5356
	rs75260511	211171	9.29283e-05	19.6254
	rs10117137	211171	0.000104186	22.003
	rs2912759	211171	0.000105176	22.2122
	rs61924695	211171	0.000102195	21.5825
	rs116848713	211171	9.35174e-05	19.7498
	rs181836859	211171	9.80787e-05	20.7132
	rs17100682	211171	9.28412e-05	19.607
	rs138083547	211171	0.000103883	21.9391
	rs35819969	211171	0.000110208	23.2751
	rs72833353	211171	9.45713e-05	19.9724
	rs3863524	211171	9.27377e-05	19.5851
	rs181975108	211171	9.87733e-05	20.8599
	rs35095089	211171	0.000102129	21.5687
	rs67645778	211171	0.000113813	24.0364
	rs145292522	211171	9.85234e-05	20.8071
	rs188017700	211171	9.3532e-05	19.7529
	rs1406947	211171	9.43616e-05	19.9281
	rs79876709	211171	0.000101896	21.5194
Nonsuppurative otitis media	rs61759161	2669029	2.19092e-05	58.4775
	rs7529548	2669029	1.36942e-05	36.5506
	rs572056	210320	0.000141707	29.8078
	rs4025018	210320	9.78637e-05	20.5845
	rs35917093	210320	0.000113112	23.7922
	rs139862181	210320	0.000107669	22.6472
	rs17317784	210320	9.51444e-05	20.0125
	rs1549728	210320	9.33415e-05	19.6332
	rs116218086	210320	9.41435e-05	19.8019
	rs34309432	210320	0.000100761	21.1939
	rs17513276	210320	0.000103567	21.7843
	rs140196714	210320	9.80401e-05	20.6216
	rs113736676	210320	9.62984e-05	20.2552
	rs7015000	210320	0.000115917	24.3823
	rs114671529	210320	0.000106074	22.3116
	rs142393920	210320	9.50329e-05	19.989
	rs76294922	210320	0.000105434	22.177
	rs324303	210320	0.000104661	22.0143
	rs4761595	210320	0.000104719	22.0266
	rs9669611	210320	0.000122018	25.6656
	rs10505978	210320	0.000109171	22.9632
	rs145557727	210320	0.000110556	23.2544
	rs73159606	210320	9.56024e-05	20.1088
	rs2238773	210320	0.000105265	22.1415
Otitis media	rs61759161	2669029	2.19092e-05	58.4775
	rs7529548	2669029	1.36942e-05	36.5506
	rs415174	207321	0.000115134	23.8723
	rs114800002	207321	9.53065e-05	19.7607
	rs114582123	207321	0.000124322	25.7775
	rs114929687	207321	9.49181e-05	19.6802
	rs75562105	207321	0.000110277	22.8651
	rs72924348	207321	0.000103418	21.4426
	rs1231	207321	9.69182e-05	20.0949
	rs146488579	207321	0.000101227	20.9884
	rs35545583	207321	0.000109782	22.7624
	rs10820003	207321	0.000119449	24.7671
	rs73487492	207321	9.48481e-05	19.6657
	rs118122670	207321	0.000102778	21.31
	rs9533287	207321	9.50096e-05	19.6992
	rs4150766	207321	0.000111998	23.222
	rs1160081	207321	0.000104807	21.7308
