# Supplementary material for: The causal relationship between obstructive sleep apnea and otitis media: a bidirectional Mendelian randomization study
Source: Exp Biol Med (Maywood). 2025 Nov 13;250:10540. doi: 10.3389/ebm.2025.10540 (PMC12658985; doi:10.3389/ebm.2025.10540)
Supplement: Supplementary file 3 [file Table1.xlsx]

## Sheet: osa final snp
SNP	N	R2	F
rs139889222	234716	8.53144e-05	20.0262
rs72953990	234716	8.39916e-05	19.7157
rs10910079	234716	9.01659e-05	21.1651
rs996762	234716	0.000102873	24.1483
rs181190675	234716	9.08046e-05	21.315
rs116497662	234716	8.44444e-05	19.822
rs182846984	234716	0.000103314	24.2518
rs6845679	234716	9.13198e-05	21.436
rs2725231	234716	9.07109e-05	21.293
rs80245059	234716	8.54853e-05	20.0663
rs10938398	234716	9.07715e-05	21.3073
rs78730556	234716	8.88056e-05	20.8458
rs10475978	234716	9.07715e-05	21.3073
rs115708455	234716	8.49144e-05	19.9323
rs62385672	234716	8.69613e-05	20.4128
rs11758441	234716	9.27749e-05	21.7776
rs75901551	234716	8.4407e-05	19.8132
rs12205015	234716	8.4725e-05	19.8878
rs76701535	234716	8.34376e-05	19.5856
rs3996329	234716	0.000111449	26.1616
rs1425898	234716	8.53044e-05	20.0238
rs405430	234716	9.5979e-05	22.5298
rs4837016	234716	0.00013589	31.8996
rs4961731	234716	9.79472e-05	22.9918
rs12682930	234716	9.88395e-05	23.2013
rs4934470	234716	8.56498e-05	20.1049
rs1223589	234716	8.43734e-05	19.8053
rs61842991	234716	8.59973e-05	20.1865
rs116528678	234716	8.41331e-05	19.7489
rs4244535	234716	8.41164e-05	19.745
rs11530654	234716	9.1931e-05	21.5795
rs72632980	234716	9.66641e-05	22.6906
rs10507084	234716	0.000188738	44.3078
rs7312617	234716	8.87854e-05	20.841
rs1896039	234716	0.000103147	24.2124
rs10860169	234716	9.67833e-05	22.7186
rs1454933	234716	8.80735e-05	20.6739
rs9318788	234716	8.8837e-05	20.8531
rs9510253	234716	9.26996e-05	21.7599
rs1023230	234716	9.69917e-05	22.7675
rs770267	234716	9.14227e-05	21.4602
rs193546	234716	0.000113769	26.7063
rs1959185	234716	9.42369e-05	22.1208
rs149210528	234716	8.42511e-05	19.7766
rs9937053	234716	0.000283605	66.585
rs142006783	234716	0.000126651	29.7306
rs72892016	234716	9.05111e-05	21.2462
rs80079566	234716	8.82542e-05	20.7163
rs6021831	234716	9.1997e-05	21.595
